# Supplementary material for: Brooklyn plots to identify co-expression dysregulation in single cell sequencing
Source: NAR Genom Bioinform. 2024 Jan 11;6(1):lqad112. doi: 10.1093/nargab/lqad112 (PMC10782911; doi:10.1093/nargab/lqad112)
Supplement: lqad112_Supplemental_Files [file lqad112_supplemental_files.zip]

Archive with 3 entries (3 files):
- Extended Data Table 2_rev 2.xlsx
- Extended Table 3_correlations v2.xlsx
- Supplementary Files.pdf
