# Supplementary material for: Brooklyn plots to identify co-expression dysregulation in single cell sequencing
Source: NAR Genom Bioinform. 2024 Jan 11;6(1):lqad112. doi: 10.1093/nargab/lqad112 (PMC10782911; doi:10.1093/nargab/lqad112)
Supplement: lqad112_Supplemental_Files [file lqad112_supplemental_files.zip › Extended Table 3_correlations v2.xlsx]

## Sheet: Sheet1
A. Pearson correlation
Dilated cardiomyopathy cardiomyocytes
	Top correlated genes/standard markers
Highest Expressed Genes (search space)	25/350	30/350	50/350	75/350	100/350	200/350
3500	0.7369	0.7187	0.6585	0.5971	0.5512	0.449
Endothelial cells
	Top correlated genes/standard markers
Highest Expressed Genes (search space)	25/350	30/350	50/350	75/350	100/350	200/350
3500	0.1509	0.1446	0.1261	0.1154	0.109	0.0979
B. Kendall's tau
Dilated cardiomyopathy cardiomyocytes
	Top correlated genes/standard markers
Highest Expressed Genes (search space)	50/200	25/350	30/350	50/350	75/350	99/350	199/350	50/500	50/3500
2000	0.4295			0.4293
3500		0.6477	0.6322	0.5739	0.5133	0.4665	0.3442		0.5754
5000				0.5108				0.5126
C. Bayesian correlation
Dilated cardiomyopahty cardiomyocytes
	Top correlated genes/standard markers
Highest Expressed Genes (search space)	25/350	30/350	50/350	75/350	100/350	200/350
3500			0.6686
Endothelial cells
	Top correlated genes/standard markers
Highest Expressed Genes (search space)	25/350	30/350	50/350	75/350	100/350	200/350
3500			0.2832
Extended Table 3: Various modifications to the Brooklyn plot method were used to explore the final percent co-expression values. A) Comparison of the number of co-expressed genes to each standard gene to evaluate for diseased cardiomyocytes and endothelial cells using a Pearson correlation. B) Modifications of the total number of highly expressed genes, the number of standard genes and the number…
